# Supplementary material for: SPECTRA: A Conceptual Framework to Bridge Praxis and Remap Relational Violence in India Using a Complex Trauma Lens
Source: Behav Sci (Basel). 2026 May 19;16(5):814. doi: 10.3390/bs16050814 (PMC13203196; doi:10.3390/bs16050814)
Supplement: Supplementary file 1 [file behavsci-16-00814-s001.zip]

Archive with 1 entries (1 files):
- behavsci-4012693-supplementary.pdf
